# Supplementary material for: Impact of a clinical encounter time protection program on pain management: a retrospective difference-in-difference study
Source: Int J Qual Health Care. 2025 Oct 30;37(4):mzaf114. doi: 10.1093/intqhc/mzaf114 (PMC12602149; doi:10.1093/intqhc/mzaf114)
Supplement: mzaf114_Supplementary_Data [file mzaf114_supplementary_data.zip]

Archive with 2 entries (2 files):
- MTP_retrospective_analysis_SM.docx
- Supplementary_Table_3.xlsx
